# Supplementary material for: Probing Polymorphic Stacking Domains in Mechanically Exfoliated Two-Dimensional Nanosheets Using Atomic Force Microscopy and Ultralow-Frequency Raman Spectroscopy
Source: Nanomaterials (Basel). 2024 Feb 9;14(4):339. doi: 10.3390/nano14040339 (PMC10892501; doi:10.3390/nano14040339)
Supplement: Supplementary file 1 [file nanomaterials-14-00339-s001.zip]

Archive with 1 entries (1 files):
- nanomaterials-2812734-supplementary.pdf
